# Supplementary material for: Can octopus embryos and juveniles contend with heatwaves?
Source: PLoS One. 2025 Sep 11;20(9):e0330680. doi: 10.1371/journal.pone.0330680 (PMC12425330; doi:10.1371/journal.pone.0330680)
Supplement: S1 Table — (XLSX) [file pone.0330680.s001.xlsx]

## Sheet: Embryo_Biometry
	A c t i v a t i o n																											G r o w t h
	PERMANOVA								PERMANOVA							PCO						TL	ML	AL	ED	YV		PERMANOVA								PERMANOVA						PCO						TL	ML
	Permutational MANOVA								Permutational MANOVA							Principal Coordinates					PCO1	-0.92986	-0.804795	-0.830256	-0.765669	-0.0591653		Permutational MANOVA								Permutational MANOVA						Principal Coordinates					PCO1	-0.958112	-0.77773
																					PCO2	0.158874	0.0500906	-0.0703465	-0.0926571	-0.992011																					PCO2	-0.194344	0.446165
	Resemblance worksheet								Resemblance worksheet							Resemblance worksheet					PCO3	0.0839544	0.492706	-0.0877351	-0.531987	0.0942352		Resemblance worksheet								Resemblance worksheet						Resemblance worksheet					PCO3	0.114325	-0.250344
	Name: Resem1								Name: Resem1							Name: Resem1					PCO4	0.0704485	-0.290521	0.521875	-0.345458	-0.00812777		Name: Resem3								Name: Resem3						Name: Resem3					PCO4	-0.168024	-0.363984
	Data type: Distance								Data type: Distance							Data type: Distance					PCO5	-0.313223	0.150448	0.160236	0.053052	-0.0588849		Data type: Distance								Data type: Distance						Data type: Distance					PCO5	0.0543114	-0.030277
	Selection: All								Selection: All							Selection: All												Selection: All								Selection: All						Selection: All
	Transform: Log(X+1)								Transform: Log(X+1)							Transform: Log(X+1)												Transform: Log(X+1)								Transform: Log(X+1)						Transform: Log(X+1)
	Normalise								Normalise							Normalise												Normalise								Normalise						Normalise
	Resemblance: D1 Euclidean distance								Resemblance: D1 Euclidean distance							Resemblance: D1 Euclidean distance												Resemblance: D1 Euclidean distance								Resemblance: D1 Euclidean distance						Resemblance: D1 Euclidean distance
	Sums of squares type: Type I (sequential)								Sums of squares type: Type I (sequential)							Tr(G): 290												Sums of squares type: Type I (sequential)								Sums of squares type: Type I (sequential)						Tr(G): 290
	Fixed effects sum to zero for mixed terms								Fixed effects sum to zero for mixed terms																			Fixed effects sum to zero for mixed terms								Fixed effects sum to zero for mixed terms
	Permutation method: Unrestricted permutation of raw data								Permutation method: Unrestricted permutation of raw data							Variation explained by individual axes												Permutation method: Unrestricted permutation of raw data								Permutation method: Unrestricted permutation of raw data						Variation explained by individual axes
	Number of permutations: 999								Number of permutations: 999							Axis	Eigenvalue	Individual%	Cumulative%									Number of permutations: 999								Number of permutations: 999						Axis	Eigenvalue	Individual%	Cumulative%
																1	161.9	55.83	55.83																							1	160.37	55.3	55.3
	Factors								Factors							2	59.471	20.51	76.34									Factors								Factors						2	56.686	19.55	74.85
	Name	Abbrev.	Type	Levels					Name	Abbrev.	Type	Levels				3	31.865	10.99	87.32									Name	Abbrev.	Type	Levels					Name	Abbrev.	Type	Levels			3	49.748	17.15	92
	T°	T°	Fixed	3					T°	T°	Fixed	3				4	27.905	9.62	96.95									T°	T°	Fixed	3					T°	T°	Fixed	3			4	22.877	7.89	99.89
																5	8.8566	3.05	100																							5	0.31533	0.11	100
	PERMANOVA table of results								PAIR-WISE TESTS																			PERMANOVA table of results								PAIR-WISE TESTS
							Unique																											Unique
	Source	df	SS	MS	Pseudo-F	P(perm)	perms		Term 'T°'																			Source	df	SS	MS	Pseudo-F	P(perm)	perms		Term 'T°'
	T°	2	51.444	25.722	6.0381	0.001	999																					T°	2	45.75	22.875	5.2446	0.001	999
	Res	56	238.56	4.2599								Unique																Res	56	244.25	4.3616								Unique
	Total	58	290						Groups	t	P(perm)	perms																Total	58	290						Groups	t	P(perm)	perms
									24, 26	1.1079	0.257	998																								24, 26	2.015	0.013	997
	Details of the expected mean squares (EMS) for the model								24, 30	3.4712	0.001	999																Details of the expected mean squares (EMS) for the model								24, 30	1.8065	0.031	999
	Source	EMS							26, 30	2.325	0.006	999																Source	EMS							26, 30	3.0815	0.001	999
	T°	1*V(Res) + 19.661*S(T°)																										T°	1*V(Res) + 19.661*S(T°)
	Res	1*V(Res)							Denominators																			Res	1*V(Res)							Denominators
									Groups	Denominator	Den.df																									Groups	Denominator	Den.df
	Construction of Pseudo-F ratio(s) from mean squares								24, 26	1*Res	37																	Construction of Pseudo-F ratio(s) from mean squares								24, 26	1*Res	38
	Source	Numerator	Denominator	Num.df	Den.df				24, 30	1*Res	38																	Source	Numerator	Denominator	Num.df	Den.df				24, 30	1*Res	37
	T°	1*T°	1*Res	2	56				26, 30	1*Res	37																	T°	1*T°	1*Res	2	56				26, 30	1*Res	37
	Estimates of components of variation								Average Distance between/within groups																			Estimates of components of variation								Average Distance between/within groups
	Source	Estimate	Sq.root							24	26	30																Source	Estimate	Sq.root							24	26	30
	S(T°)	1.0916	1.0448						24	2.5824																		S(T°)	0.94163	0.97038						24	3.1731
	V(Res)	4.2599	2.064						26	2.723	2.8623																	V(Res)	4.3616	2.0884						26	3.1641	2.6802
									30	3.2043	3.0116	2.6308																								30	2.9706	2.94	2.29
[truncated: 3 more columns]

## Sheet: Embryo_Routine
	Analysis of Variance Table									Tukey multiple comparisons of means			stage	temperature	n	mean	sd	se	ci95	lower	upper
										95% family-wise confidence level			org	24	20	0.0957	0.0692	0.0155	0.0324	0.0633	0.128
	Response: log(dat$oxy)												org	26	20	0.243	0.219	0.0489	0.102	0.141	0.346
	Df Sum Sq Mean Sq F value Pr(>F)									Fit: aov(formula = log(dat$oxy) ~ dat$esta * dat$temp_emb)			org	30	10	0.0907	0.044	0.0139	0.0315	0.0592	0.122
	dat$esta 2 115.399 57.699 160.6632 < 2.2e-16 ***												act	24	20	0.647	0.279	0.0624	0.131	0.517	0.778
	dat$temp_emb 2 0.070 0.035 0.0976 0.9071									$`dat$esta`			act	26	18	0.549	0.269	0.0635	0.134	0.415	0.684
	dat$esta:dat$temp_emb 4 17.183 4.296 11.9616 1.867e-08 ***									diff lwr upr p adj			act	30	10	0.709	0.304	0.0963	0.218	0.491	0.927
	Residuals 149 53.511 0.359									act-org 1.6803928 1.3937109 1.9670748 0.0000000			gro	24	20	1.36	0.851	0.19	0.398	0.957	1.75
										gro-org 1.9378010 1.6661392 2.2094628 0.0000000			gro	26	20	0.527	0.165	0.0368	0.077	0.45	0.604
										gro-act 0.2574082 -0.0173234 0.5321397 0.0714096			gro	30	20	0.791	0.28	0.0627	0.131	0.66	0.923
										$`dat$temp_emb`
	Effect Size for ANOVA (Type I)									diff lwr upr p adj
	Parameter	Eta2(partial)	95% CI							26-24 0.03294457 -0.2282982 0.2941874 0.9520736
	dat$esta	0.68	[0.62,	1.00]						30-24 -0.01917232 -0.3087648 0.2704202 0.9865501
	dat$temp_emb	0.00131	[0.00,	1.00]						30-26 -0.05211689 -0.3436997 0.2394660 0.9060958
	dat$esta:dat$temp_emb	0.24	[0.14,	1.00]
										$`dat$esta:dat$temp_emb`
										diff lwr upr p adj
										act:24-org:24 2.164325789 1.567767761 2.76088382 0.0000000
										gro:24-org:24 2.752290394 2.155732367 3.34884842 0.0000000
										org:26-org:24 1.009532828 0.412974800 1.60609086 0.0000127
										act:26-org:24 1.992027122 1.379122012 2.60493223 0.0000000
										gro:26-org:24 1.998478170 1.401920142 2.59503620 0.0000000
										org:30-org:24 0.181170708 -0.549460677 0.91180209 0.9972422
										act:30-org:24 2.263812134 1.533180749 2.99444352 0.0000000
										gro:30-org:24 2.382776253 1.786218225 2.97933428 0.0000000
										gro:24-act:24 0.587964605 -0.008593423 1.18452263 0.0567494
										org:26-act:24 -1.154792961 -1.751350989 -0.55823493 0.0000003
										act:26-act:24 -0.172298668 -0.785203778 0.44060644 0.9934646
										gro:26-act:24 -0.165847620 -0.762405647 0.43071041 0.9939375
										org:30-act:24 -1.983155082 -2.713786467 -1.25252370 0.0000000
										act:30-act:24 0.099486344 -0.631145041 0.83011773 0.9999675
										gro:30-act:24 0.218450463 -0.378107564 0.81500849 0.9647737
										org:26-gro:24 -1.742757566 -2.339315594 -1.14619954 0.0000000
										act:26-gro:24 -0.760263273 -1.373168383 -0.14735816 0.0044026
										gro:26-gro:24 -0.753812225 -1.350370252 -0.15725420 0.0033849
										org:30-gro:24 -2.571119687 -3.301751072 -1.84048830 0.0000000
										act:30-gro:24 -0.488478261 -1.219109646 0.24215312 0.4742124
										gro:30-gro:24 -0.369514142 -0.966072170 0.22704389 0.5805174
										act:26-org:26 0.982494294 0.369589184 1.59539940 0.0000449
										gro:26-org:26 0.988945342 0.392387314 1.58550337 0.0000208
										org:30-org:26 -0.828362120 -1.558993505 -0.09773074 0.0138747
										act:30-org:26 1.254279306 0.523647921 1.98491069 0.0000089
										gro:30-org:26 1.373243424 0.776685397 1.96980145 0.0000000
										gro:26-act:26 0.006451048 -0.606454062 0.61935616 1.0000000
										org:30-act:26 -1.810856414 -2.554894998 -1.06681783 0.0000000
										act:30-act:26 0.271785012 -0.472253572 1.01582360 0.9652868
										gro:30-act:26 0.390749131 -0.222155979 1.00365424 0.5410827
										org:30-gro:26 -1.817307462 -2.547938847 -1.08667608 0.0000000
										act:30-gro:26 0.265333964 -0.465297421 0.99596535 0.9664758
										gro:30-gro:26 0.384298083 -0.212259945 0.98085611 0.5266297
										act:30-org:30 2.082641426 1.238980972 2.92630188 0.0000000
										gro:30-org:30 2.201605545 1.470974160 2.93223693 0.0000000

## Sheet: Embryo_SAO
O r g a n o g e n e s i s																											A c t i v a t i o n
PERMANOVA							PERMANOVA							PCO							GST	LPO	PO	SOD	GSH		PERMANOVA								PERMANOVA							PCO							GST
Permutational MANOVA							Permutational MANOVA							Principal Coordinates						PCO1 (36.3% of total variation)	0.751964	0.136365	0.730032	0.320498	0.77048		Permutational MANOVA								Permutational MANOVA							Principal Coordinates						PCO1 (39.1% of total variation)	-0.787274
																				PCO2 (27.2% of total variation)	-0.542419	-0.593868	0.220301	0.809593	0.0889866																							PCO2 (21% of total variation)	0.0975061
Resemblance worksheet							Resemblance worksheet							Resemblance worksheet						PCO3 (17.6% of total variation)	0.242845	-0.782718	0.112664	-0.439652	-0.0223453		Resemblance worksheet								Resemblance worksheet							Resemblance worksheet						PCO3 (15.2% of total variation)	-0.021686
Name: Resem1							Name: Resem1							Name: Resem1						PCO4 (15% of total variation)	-0.00608645	-0.114223	-0.611985	0.0126318	0.600758		Name: Resem2								Name: Resem2							Name: Resem2						PCO4 (13.8% of total variation)	0.0117183
Data type: Distance							Data type: Distance							Data type: Distance						PCO5 (4% of total variation)	0.285169	-0.0550544	-0.176926	0.219971	-0.192436		Data type: Distance								Data type: Distance							Data type: Distance						PCO5 (11% of total variation)	-0.608346
Selection: All							Selection: All							Selection: All													Selection: All								Selection: All							Selection: All
Transform: Log(X+1)							Transform: Log(X+1)							Transform: Log(X+1)													Transform: Log(X+1)								Transform: Log(X+1)							Transform: Log(X+1)
Normalise							Normalise							Normalise													Normalise								Normalise							Normalise
Resemblance: D1 Euclidean distance							Resemblance: D1 Euclidean distance							Resemblance: D1 Euclidean distance													Resemblance: D1 Euclidean distance								Resemblance: D1 Euclidean distance							Resemblance: D1 Euclidean distance
Sums of squares type: Type I (sequential)							Sums of squares type: Type I (sequential)							Tr(G): 145													Sums of squares type: Type I (sequential)								Sums of squares type: Type I (sequential)							Tr(G): 145
Fixed effects sum to zero for mixed terms							Fixed effects sum to zero for mixed terms																				Fixed effects sum to zero for mixed terms								Fixed effects sum to zero for mixed terms
Permutation method: Unrestricted permutation of raw data							Permutation method: Unrestricted permutation of raw data							Variation explained by individual axes													Permutation method: Unrestricted permutation of raw data								Permutation method: Unrestricted permutation of raw data							Variation explained by individual axes
Number of permutations: 999							Number of permutations: 999							Axis	Eigenvalue	Individual%	Cumulative%										Number of permutations: 999								Number of permutations: 999							Axis	Eigenvalue	Individual%	Cumulative%
														1	52.587	36.27	36.27																									1	56.643	39.06	39.06
Factors							Factors							2	39.405	27.18	63.44										Factors								Factors							2	30.42	20.98	60.04
Name	Abbrev.	Type	Levels				Name	Abbrev.	Type	Levels				3	25.465	17.56	81										Name	Abbrev.	Type	Levels					Name	Abbrev.	Type	Levels				3	21.972	15.15	75.2
T°	T°	Fixed	3				T°	T°	Fixed	3				4	21.712	14.97	95.98										T°	T°	Fixed	3					T°	T°	Fixed	3				4	20.013	13.8	89
														5	5.8311	4.02	100																									5	15.952	11	100
PERMANOVA table of results							PAIR-WISE TESTS																				PERMANOVA table of results								PAIR-WISE TESTS
						Unique								Principal Coordinates																			Unique									Principal Coordinates
Source	df	SS	MS	Pseudo-F	P(perm)	perms	Term 'T°'							Sample	Axis 1	Axis 2	Axis 3	Axis 4	Axis 5								Source	df	SS	MS	Pseudo-F	P(perm)	perms		Term 'T°'							Sample	Axis 1	Axis 2	Axis 3	Axis 4	Axis 5
T°	2	38.006	19.003	4.7955	0.001	999								11	-0.56292	0.50482	0.85725	0.12536	0.19395								T°	2	33.051	16.526	3.9856	0.001	998									41	1.2741	0.7211	-0.61633	0.25368	-0.17848
Res	27	106.99	3.9627							Unique				12	0.83168	-1.1723	-1.5541	-1.1097	-0.92657								Res	27	111.95	4.1463								Unique				42	1.5871	1.7551	-1.2117	-0.075482	-0.26098
Total	29	145					Groups	t	P(perm)	perms				13	1.1547	0.73198	0.82867	-0.40949	-0.72612								Total	29	145						Groups	t	P(perm)	perms				43	0.018082	0.64109	-0.13311	0.46407	0.66376
							24, 26	1.1993	0.198	991				14	0.46508	1.387	1.3403	-0.61678	-0.18967																24, 26	1.3636	0.144	996				44	0.38748	-1.128	-1.0319	-1.478	0.19864
Details of the expected mean squares (EMS) for the model							24, 30	2.5009	0.001	988				15	1.6276	1.2865	0.67329	0.67419	-0.46539								Details of the expected mean squares (EMS) for the model								24, 30	2.1849	0.004	995				45	-1.1411	0.28995	0.57161	-0.93166	1.3737
Source	EMS						26, 30	2.509	0.001	994				16	0.58439	-0.049274	-0.63556	-0.78198	0.24951								Source	EMS							26, 30	2.156	0.003	997				46	0.72072	0.82005	-0.23758	0.348	0.20316
T°	1*V(Res) + 10*S(T°)													17	0.26419	0.42916	-0.47014	0.20358	0.30627								T°	1*V(Res) + 10*S(T°)														47	0.046462	0.73778	-0.010098	-0.52862	0.63468
Res	1*V(Res)						Denominators							18	1.0611	0.35358	-0.38386	-0.26773	0.52443								Res	1*V(Res)							Denominators							48	0.234	-0.66585	0.17431	-0.16745	0.34358
							Groups	Denominator	Den.df					19	0.48558	0.80325	0.63518	-1.1782	0.64623																Groups	Denominator	Den.df					49	1.8462	-0.73501	-1.4171	1.0844	-0.70182
Construction of Pseudo-F ratio(s) from mean squares							24, 26	1*Res	18					20	0.95725	-1.8592	-0.47673	-0.015983	0.5753								Construction of Pseudo-F ratio(s) from mean squares								24, 26	1*Res	18					50	1.3413	-0.44461	-1.3133	0.56612	-0.33339
Source	Numerator	Denominator	Num.df	Den.df			24, 30	1*Res	18					21	1.8444	0.44502	-0.59121	-0.67238	0.12201								Source	Numerator	Denominator	Num.df	Den.df				24, 30	1*Res	18					51	-0.65634	-1.4028	-0.3589	0.26624	0.89316
T°	1*T°	1*Res	2	27			26, 30	1*Res	18					22	1.21	1.0271	-0.046109	-0.47396	-0.20366								T°	1*T°	1*Res	2	27				26, 30	1*Res	18					52	0.12184	-1.2098	0.77569	-0.54393	0.33274
														23	1.9608	-0.92529	-1.6953	0.7777	-0.1091																							53	0.65199	-1.7733	0.43805	-0.5031	-0.085802
Estimates of components of variation							Average Distance between/within groups							24	1.5053	1.3487	-0.22453	0.2152	0.87371								Estimates of components of variation								Average Distance between/within groups							54	0.20182	1.6079	0.26811	-0.97729	0.61282
Source	Estimate	Sq.root						24	26	30				25	-0.31226	-2.0942	-0.14304	0.30167	0.72156								Source	Estimate	Sq.root							24	26	30				55	0.40169	0.78716	1.1378	0.02421	0.3711
S(T°)	1.504	1.2264					24	2.2836						26	-0.27399	-2.312	1.179	0.86783	-0.23595								S(T°)	1.2379	1.1126						24	2.319						56	1.9381	0.4471	0.42706	0.065272	-0.70126
V(Res)	3.9627	1.9907					26	2.6201	2.7884					27	0.36686	-1.7585	1.2699	1.3516	-0.0055606								V(Res)	4.1463	2.0362						26	2.4964	2.4422					57	0.14563	0.51952	-0.38361	1.1945	0.58222
							30	3.2278	3.5658	2.9072				28	-0.19767	-1.0456	1.4989	0.54261	-0.28041																30	3.4032	3.4156	3.4012				58	1.7079	-2.2528	0.29201	-0.038936	-0.85422
														29	-0.23645	-1.2704	0.85703	-1.3371	-0.15774																							59	1.3526	-0.47231	1.0587	-0.61909	-0.43684
														30	0.94533	0.19846	0.47971	-0.054069	-0.18401																							60	0.43553	-0.38967	-0.12762	-0.88307	0.23409
														31	0.053694	-0.6465	0.82346	-0.25061	0.26682																							61	-0.69542	-0.72101	0.60965	2.1011	1.0013
														32	0.82198	-0.1789	-0.62158	0.59278	-0.20653																							62	1.0406	0.17946	0.65499	0.032777	-0.12344
														33	-0.54905	1.2735	-1.21	-0.57307	-0.41989																							63	-0.76007	0.69329	0.12279	0.86982	1.2034
														34	-2.9782	-0.81463	0.41694	-2.1012	-0.49472																							64	1.1371	1.3625	0.71921	-0.1061	-0.056732
														35	-1.6552	0.47467	-0.77454	0.699	-0.19647																							65	-1.74	1.5312	-1.1283	-0.38872	-1.6078
														36	-3.0752	-0.10155	-1.0114	-0.65348	0.71027																							66	-2.8839	-0.20071	-1.7348	-0.10537	-0.14555
														37	-1.7741	1.776	0.56457	0.23004	0.30918																							67	-2.1503	-0.83041	-0.52175	-1.4395	-0.094677
														38	-0.99294	1.1572	-0.49286	1.2809	-0.38697																							68	-3.2495	-0.56473	-0.22273	0.92842	-0.32119
														39	-1.7457	1.4521	0.67412	1.4417	0.016046																							69	-1.7625	0.81092	1.5804	-0.73729	-1.122
														40	-1.7863	-0.42074	-1.7674	1.1916	-0.3265																							70	-1.5513	-0.11316	1.6184	1.325	-1.6241
														Outputs																												Outputs
														Plot: Graph1																												Plot: Graph2
[truncated: 13 more columns]

## Sheet: Juvenile_DGC
	ANOVA table	SS	DF	MS	F (DFn, DFd)	P value
	Treatment (between columns)	23.91	2	11.96	F (2, 57) = 6.614	P=0.0026
	Residual (within columns)	103	57	1.808
	Total	126.9	59

## Sheet: Juvenile_Metabo
	Routine													TIMR min																										TIMR max
	Analysis of Variance Table		Tukey multiple comparisons of means		temp_juv	n	mean	sd	se	ci95	lower	upper		Analysis of Variance Table									Tukey multiple comparisons of means																	Analysis of Variance Table
			95% family-wise confidence level		24	10	0.3	0.204	0.0645	0.146	0.154	0.446											95% family-wise confidence level								temp_juv	n	mean	sd	se	ci95	lower	upper										temp_juv	n
	Response: metabo.rut$oxy				26	8	0.73	0.116	0.0409	0.0966	0.633	0.826		Response: metabo.min$oxy																	24	6	0.0768	0.0753	0.0307	0.079	-0.00229	0.156		Response: metabo.max$oxy								24	6
	Df Sum Sq Mean Sq F value Pr(>F)		Fit: aov(formula = metabo.rut$oxy ~ metabo.rut$temp_juv)		30	5	0.562	0.187	0.0834	0.232	0.33	0.794		Df Sum Sq Mean Sq F value Pr(>F)									Fit: aov(formula = metabo.min$oxy ~ metabo.min$temp_juv)								26	6	0.0376	0.0455	0.0186	0.0477	-0.0101	0.0854		Df Sum Sq Mean Sq F value Pr(>F)								26	6
	metabo.rut$temp_juv 2 0.84117 0.42059 13.849 0.000168 ***													metabo.min$temp_juv 2 0.067496 0.033748 4.0123 0.04193 *																	30	5	0.191	0.141	0.0629	0.175	0.0162	0.365		metabo.max$temp_juv 2 0.16807 0.084034 1.2196 0.3249								30	5
	Residuals 20 0.60738 0.03037		$`metabo.rut$temp_juv`											Residuals 14 0.117754 0.008411									$`metabo.min$temp_juv`																	Residuals 14 0.96463 0.068902
			diff lwr upr p adj																				diff lwr upr p adj
			26-24 0.4298845 0.22075076 0.6390183 0.0001236																				26-24 -0.03912082 -0.177705108 0.09946348 0.7450517
			30-24 0.2622603 0.02077344 0.5037472 0.0318640																				30-24 0.11394218 -0.031406251 0.25929061 0.1364508
			30-26 -0.1676242 -0.41897173 0.0837233 0.2344722											# Effect Size for ANOVA									30-26 0.15306300 0.007714565 0.29841143 0.0385910																	# Effect Size for ANOVA
	# Effect Size for ANOVA
														Parameter | Eta2 | 95% CI																										Parameter | Eta2 | 95% CI
	Parameter | Eta2 | 95% CI													-----------------------------------------																										-----------------------------------------
	-----------------------------------------													metabo.min$temp_juv | 0.36 | [0.01, 1.00]																										metabo.max$temp_juv | 0.15 | [0.00, 1.00]
	metabo.rut$temp_juv | 0.58 | [0.30, 1.00]
														- One-sided CIs: upper bound fixed at [1.00].>																										- One-sided CIs: upper bound fixed at [1.00].>
	- One-sided CIs: upper bound fixed at [1.00].>
[truncated: 6 more columns]

## Sheet: Juvenile_Mitocondrial
	Respiratory state 3									Respiratory state 4									OXPHOS capacity									Respiratory control
	Analysis of Variance Table									Analysis of Variance Table									Analysis of Variance Table									Analysis of Variance Table
	Response: oxphos$value									Response: log(leak$value)									Response: prod$value									Response: log(cr$value)
		Df	Sum Sq	Mean Sq	F value	Pr(>F)					Df	Sum Sq	Mean Sq	F value	Pr(>F)					Df	Sum Sq	Mean Sq	F value	Pr(>F)					Df	Sum Sq	Mean Sq	F value	Pr(>F)
	oxphos$temp_juv	2	8745	4372	4.074	0.0763				leak$temp_juv	1	0.37735	0.37735	8.1878	0.03535				prod$temp_juv	2	18415	9208	6.211	0.0345				cr$temp_juv	2	0.46819	1.756	4.266	0.0704
	Residuals	6	6440	1073						Residuals	5	0.23043	0.04609						Residuals	6	8894	1482						Residuals	6	0.18862	0.4115
	temp_juv	n	mean	sd	se	ci95	lower	upper		temp_juv	n	mean	sd	se	ci95	lower	upper		Tukey's multiple comparisons test	Mean Diff.	95.00% CI of diff.	Below threshold?	Summary	Adjusted P Value				temp_juv	n	mean	sd	se	ci95	lower	upper
	24	2	168	17	12	152	15.6	320		24	2	40.6	3.04	2.15	27.4	13.2	68		24°C vs. 26°C	10.25	-86.21 to 106.7	No	ns	0.9437				24	2	4.14	0.108	0.0762	0.968	3.17	5.1
	26	3	122	21	12.1	52.1	70	174		26	3	54.7	4.77	2.75	11.8	42.9	66.6		24°C vs. 30°C	-90.42	-186.9 to 6.033	No	ns	0.0634				26	3	2.23	0.266	0.153	0.66	1.57	2.89
	30	2	226	4.89	3.46	44	182	270		30	2	79.5	34.1	24.1	306	-227	386		26°C vs. 30°C	-100.7	-197.1 to -4.212	Yes	*	0.0424				30	2	3.06	1.19	0.841	10.7	-7.62	13.7
																			temp_juv	n	mean	sd	se	ci95	lower	upper
																			24	2	127	13.9	9.84	125	2.38	253
																			26	3	67.4	17.9	10.3	44.4	23	112
																			30	2	143	24.3	17.2	219	-75.2	362
	Effect	Size	for	ANOVA						Effect	Size	for	ANOVA
	Parameter	Eta2	95% CI							Parameter	Eta2	95% CI
	oxphos$temp_juv	0.92	[0.55,	1.00]						leak$temp_juv	0.56	[0.00,	1.00]
																			Effect	Size	for	ANOVA						Effect	Size	for	ANOVA
																			Parameter	Eta2	95% CI							Parameter	Eta2	95% CI
																			leak$temp_juv	0.85	[0.26,	1.00]						leak$temp_juv	0.74	[0.00,	1.00]

## Sheet: Juvenile_SAO
	PERMANOVA								PERMANOVA							PCO						SOD	GST	GSH	CAT	LPO	PO
	Permutational MANOVA								Permutational MANOVA							Principal Coordinates					PCO1 (42.7% of total variation)	0.941676	0.933978	-0.0138834	0.767975	0.0663594	-0.458193
																					PCO2 (22.2% of total variation)	-0.167435	-0.199934	-0.682175	0.0304488	0.675578	-0.582106
	Resemblance worksheet								Resemblance worksheet							Resemblance worksheet					PCO3 (15.4% of total variation)	-0.105707	0.0316268	0.641862	0.0905868	0.696557	0.0804839
	Name: Resem2								Name: Resem2							Name: Resem2					PCO4 (13.5% of total variation)	-0.0178016	-0.120096	-0.318504	0.52316	0.155684	0.627676
	Data type: Distance								Data type: Distance							Data type: Distance					PCO5 (5% of total variation)	0.195142	0.192681	-0.141944	-0.356767	0.172057	0.225059
	Selection: All								Selection: All							Selection: All					PCO6 (1.2% of total variation)	0.188789	-0.187517	0.0294	-0.0101292	0.0125781	-0.0102828
	Transform: Log(X+1)								Transform: Log(X+1)							Transform: Log(X+1)
	Normalise								Normalise							Normalise
	Resemblance: D1 Euclidean distance								Resemblance: D1 Euclidean distance							Resemblance: D1 Euclidean distance
	Sums of squares type: Type I (sequential)								Sums of squares type: Type I (sequential)							Tr(G): 132
	Fixed effects sum to zero for mixed terms								Fixed effects sum to zero for mixed terms
	Permutation method: Permutation of residuals under a reduced model								Permutation method: Permutation of residuals under a reduced model							Variation explained by individual axes
	Number of permutations: 999								Number of permutations: 999							Axis	Eigenvalue	Individual%	Cumulative%
																1	56.395	42.72	42.72
	Factors								Factors							2	29.25	22.16	64.88
	Name	Abbrev.	Type	Levels					Name	Abbrev.	Type	Levels				3	20.329	15.4	80.28
	Tratamiento	Tr	Fixed	3					Tratamiento	Tr	Fixed	3				4	17.778	13.47	93.75
																5	6.6636	5.05	98.8
	PERMANOVA table of results								PAIR-WISE TESTS							6	1.5848	1.2	100
							Unique
	Source	df	SS	MS	Pseudo-F	P(perm)	perms		Term 'Tr'							Outputs
	Tr	2	22.631	11.315	2.0692	0.033	998									Plot: Graph2
	Res	20	109.37	5.4685								Unique				Worksheet: Data3
	Total	22	132						Groups	t	P(perm)	perms
									24, 26	1.5257	0.056	985
	Details of the expected mean squares (EMS) for the model								24, 30	1.6059	0.037	852
	Source	EMS							26, 30	1.106	0.331	687
	Tr	1*V(Res) + 7.3913*S(Tr)
	Res	1*V(Res)							Denominators
									Groups	Denominator	Den.df
	Construction of Pseudo-F ratio(s) from mean squares								24, 26	1*Res	16
	Source	Numerator	Denominator	Num.df	Den.df				24, 30	1*Res	13
	Tr	1*Tr	1*Res	2	20				26, 30	1*Res	11
	Estimates of components of variation								Average Distance between/within groups
	Source	Estimate	Sq.root							24	26	30
	S(Tr)	0.79106	0.88941						24	3.0888
	V(Res)	5.4685	2.3385						26	3.6971	3.7753
									30	2.855	3.0926	1.598
